# Supplementary material for: Multimodal Hand Hygiene Interventions and Clinical Healthcare-Associated Infection Outcomes in Acute Care Hospitals: A Systematic Review of Quasi-Experimental Studies
Source: J Clin Med. 2026 May 18;15(10):3882. doi: 10.3390/jcm15103882 (PMC13207023; doi:10.3390/jcm15103882)
Supplement: Supplementary file 1 [file jcm-15-03882-s001.zip]

Archive with 4 entries (4 files):
- PRISMA Checklist.pdf
- Supplementary_File_S1_Search_Strategy.pdf
- Supplementary_File_S2_Excluded_Articles.pdf
- Supplementary_File_S3_RoB.pdf
